# Supplementary material for: In Vitro and In Silico Potential Inhibitory Effects of New Biflavonoids from Ochna rhizomatosa on HIV-1 Integrase and Plasmodium falciparum
Source: Pharmaceutics. 2022 Aug 15;14(8):1701. doi: 10.3390/pharmaceutics14081701 (PMC9414862; doi:10.3390/pharmaceutics14081701)
Supplement: Supplementary file 1 [file pharmaceutics-14-01701-s001.zip]

Archive with 1 entries (1 files):
- pharmaceutics-1794789-supplementary.pdf
